# Supplementary material for: An evaluation of the impact of large-scale interventions to raise public awareness of a lung cancer symptom
Source: Br J Cancer. 2014 Dec 2;112(1):207–16. doi: 10.1038/bjc.2014.596 (PMC4453621; doi:10.1038/bjc.2014.596)
Supplement: Supplementary Information [file bjc2014596x2.xlsx]

## Sheet: Index
Table S1	Regional pilot: public awareness pre- and post-campaign survey results for the control and pilot areas
Table S2	National campaign: GP pre- and post-campaign survey results
Table S3	Regional pilot: GP pre- and post-campaign survey results for the control and pilot areas
Table S4	National campaign: number of GP presentations for cough (unadjusted) for the eight weeks of the campaign by age group, data from 486 practices.
Table S5	Regional campaign: number of GP presentations for 35 practices in the pilot area, comparing eight weeks following the campaign launch in 2011 with the same weeks in 2010
Table S6	Regional campaign: number of urgent GP referrals for suspected lung cancer for the control and pilot areas, comparing Oct-Dec 2010 with Oct-Dec 2011
Table S7	Regional campaign: number of lung cancers diagnosed for patients first seen during Oct-Dec 2010 and Oct-Dec 2011 for the pilot and control areas
Table S8	Regional campaign: number and proportion of non-small cell lung cancers (NSCLC) and small cell lung cancers (SCLC) diagnosed at each stage, for lung cancer patients first seen during Oct-Dec 2010 and Oct-Dec 2011 for the pilot and control areas
Table S9	Regional campaign: first definitive treatment received for lung cancer patients first seen during Oct-Dec 2010 and Oct-Dec 2011 for the pilot and control areas
Table S10	Regional campaign: performance status (PS) of lung cancer patients first seen during Oct-Dec 2010 and Oct-Dec 2011 for the pilot and control areas
Table S11	National campaign: National Lung Cancer Audit source of referral for lung cancer patients for the campaign and control periods
Table S12	Regional campaign: National Lung Cancer Audit source of referral for lung cancer patients for the campaign and control areas
Table S13	Number of organisations submitting data to the Diagnostic Imaging Dataset each month
Figure S1	National Campaign: number of GP presentations for a cough per week adjusted for bank holidays, patients aged 50+, data from 486 practices January 2010 to May 2013.
Figure S2	National Campaign: urgent GP referrals and converison rates, England Jan 2010 to Nov 2012
	A) Monthly average number of urgent GP referrals for suspected lung cancer per working day
	B) Monthly conversion rate (proportion of urgent GP referrals for suspected lung cancer that resulted in a lung cancer diagnosis)
Figure S3	Monthly average number of lung cancers diagnosed per working day, England Jan 2010 to Dec 2012 (by month first seen for lung cancer)
Figure S4	National campaign. Stage at diagnosis of newly diagnosed non-small cell lung cancer (NSCLC) cases, England Jan 2010 to Dec 2012 (by month first seen for lung cancer)
	A) Monthly proportion diagnosed at stage I out of all with known stage
	B) Monthly proportion diagnosed at stage IV out of all with known stage
	C) Monthly proportion of lung cancers diagnosed with known stage
Figure S5	National campaign: Monthly proportion of patients diagnosed with lung cancer receiving resection as a first definitive treatment, England Jan 2010 to Dec 2012 (by month first seen for lung cancer)
Figure S6	National campaign: Performance status (PS) of patients diagnosed with lung cancer, England Jan 2010 to Dec 2012 (by month first seen for lung cancer)
	A) Proportion diagnosed with PS 0 or 1
	B) Proportion diagnosed with PS 3 or 4
Figure S7	National campaign: Referral route of patients diagnosed with lung cancer, England Jan 2010 to Dec 2012 (by month first seen for lung cancer)
	A) Proportion diagnosed following a GP referral, out of all with known route of referral
	B) Proportion diagnosed following an emergency route, out of all with known route of referral
Figure S8	Regional pilot: week by week profile of attendances of the key campaign symptom (cough and suspected lung cancer), 2010 vs 2011 (patients aged 30+) in the regional campaign’s pilot area
Figure S9	Regional pilot: Percentage change in GP attendances for key campaign symptoms (cough and suspected lung cancer) for the 8 weeks after the campaign launch in 2011 compared with the same weeks in the previous year, in the regional campaign’s pilot area by age group

## Sheet: Table S1
Table S1. Regional pilot: public awareness pre- and post-campaign survey results for the control and pilot areas
Survey question			Pre and post regional campaign (Oct-Dec 2011)							Pre and post national campaign (May-June 2012)
			Control area1			Regional pilot area2			p-value control vs pilot (post)	Control area1			Regional pilot area2			p-value control vs pilot (pre)
			Pre	Post	p-value	Pre	Post	p-value		Pre	Post	p-value	Pre	Post	p-value
			N (%)	N (%)		N (%)	N (%)			N (%)	N (%)		N (%)	N (%)
Weighted base			452	451	-	571	536	-	-	916	839	-	236	282	-	-
There are many signs and symptoms of lung cancer. Please name as many as you are aware of [Spontaneous awareness]	Cough/hoarseness		171 (38%)	176 (39%)	0.713	284 (50%)	256 (48%)^	0.511	0.006	370 (40%)	419 (50%)*	<0.001	108 (46%)	141 (50%)	0.336	0.1355
	Persistent/prolonged cough		38 (8%)	47 (10%)	0.3	72 (13%)	94 (18%)*^	0.022	0.002	120 (13%)	127 (15%)	0.22	20 (9%)	42 (15%)*	0.025	0.053
	Total cough		209 (46%)	223 (49%)	0.335	356 (62%)	350 (65%)^	0.307	<0.001	490 (53%)	546 (65%)*	<0.001	128 (54%)	183 (65%)*	0.014	0.838
	Shortness of breath		95 (21%)	114 (25%)	0.129	147 (26%)	118 (22%)	0.146	0.229	189 (21%)	171 (20%)	0.896	51 (21%)	53 (19%)	0.426	0.742
	Coughing up blood		71 (16%)	83 (18%)	0.282	103 (18%)	82 (15%)	0.222	0.193	186 (20%)	134 (16%)*	0.019	38 (16%)	45 (16%)	0.964	0.146
	Chest pain		29 (6%)	37 (8%)	0.302	74 (13%)	47 (9%)*	0.026	0.752	78 (9%)	57 (7%)	0.176	19 (9%)	20 (7%)	0.681	0.819
	Weight loss		43 (10%)	43 (10%)	0.991	85 (15%)	60 (11%)	0.069	0.396	74 (9%)	77 (9%)	0.412	21 (9%)	23 (9%)	0.763	0.683
How confident are you that you know the signs and symptoms of lung cancer? (those ‘very confident’ or ‘fairly confident’)			158 (35%)	202 (45%)*	0.003	236 (41%)	273 (51%)*	0.001	0.054	408 (45%)	424 (51%)	0.012	106 (45%)	147 (52%)	0.102	0.918
I’m going to list some symptoms that may or may not be warning signs for lung cancer. For each one can you tell me the extent to which you think it is a warning sign for lung cancer (those saying ‘definitely’ a warning sign) [Prompted awareness]		A cough for three weeks or more that doesn’t go away	98 (22%)	90 (20%)	0.523	110 (19%)	182 (34%)*^	<0.001	<0.001	148 (16%)	277 (33%)*	<0.001	59 (25%)	96 (34%)*	0.025	0.0016
		Breathlessness	102 (23%)	114 (25%)	0.34	117 (20%)	159 (30%)*	<0.001	0.125	206 (22%)	211 (25%)	0.191	50 (21%)	67 (24%)	0.486	0.668
		Coughing up blood	242 (54%)	244 (54%)	0.866	309 (54%)	339 (63%)*^	0.002	0.004	486 (53%)	478 (57%)	0.1	133 (56%)	160 (57%)	0.931	0.365
		A persistent pain in your chest or shoulder	80 (18%)	66 (15%)	0.211	70 (12%)	91 (17%)*	0.026	0.316	114 (12%)	119 (14%)	0.284	33 (14%)	36 (13%)	0.685	0.528
		Losing weight for no obvious reason	119 (26%)	117 (26%)	0.895	149 (26%)	175 (33%)*^	0.017	0.022	183 (20%)	257 (31%)*	<0.001	48 (20%)	75 (27%)	0.096	0.902
		A cough which has got worse or changes	112 (25%)	102 (23%)	0.445	128 (22%)	168 (31%)*^	<0.001	0.002	194 (21%)	244 (29%)*	<0.001	70 (30%)	71 (25%)	0.254	0.006
1 England excluding the Central TV area (England excluding East and West Midlands)
2 Central TV area (East and West Midlands)
*Statistically significant difference between pre- and post-campaign surveys (two-sample test of proportions; p<0.05)
^Statistically significantly higher than the control area for the post-campaign survey (two-sample test of proportions; p<0.05). Interpret with caution where awareness was higher in the pilot compared with control pre-campaign surveys.

## Sheet: Table S2
Table S2. National campaign: GP pre- and post-campaign survey results
Survey question			Pre N (%)	Post N (%)	p-value
Weighted base			301	300	-
Of those who had heard of the campaign (base: post=212). Thinking back to this advertising please can you tell me whether you agree or disagree with each statement? (those agreeing)	The advertising will encourage patients to go to their GP earlier if they thought they had symptoms		-	200 (94%)	-
	The advertising will help to raise awareness of the signs and symptoms of lung cancer		-	193 (91%)	-
	It is important that advertising like this is shown		-	172 (81%)	-
	The advertising will make patients more confident about talking to their GPs about symptoms relating to lung cancer		-	166 (78%)	-
How many patients came to you with a persistent cough they thought might be lung cancer in the last couple of months (regardless of whether or not you referred them for further tests).1		Number (and %) reporting ≥1	184 (61%)	245 (82%)*	<0.001
		Mean number	Mean 2.2	Mean 7.0**	<0.001
Of those reporting ≥1 patients presenting. Would you say that the number of patients coming to you with a persistent cough that they thought might be lung cancer since is more than, less than or the same as you would normally expect in this period?		More than	-	180 (73%)	-
		Less than	-	2 (1%)	-
		Same as usual	-	63 (26%)	-
		Couldn’t say	-	0 (0%)	-
How many patients have you referred for further tests for suspected lung cancer in the last month?1		Number (and %) reporting ≥1	183 (61%)	216 (72%)*	0.004
		Mean number	Mean 1.6	Mean 3.6**	<0.001
Of those reporting referral of ≥1 patient. Would you say that the number of patients you have referred for further test for suspected lung cancer since the beginning of May is more than, less than or the same as you would normally expect in this period?		More than	-	112 (52%)	-
		Less than	-	0 (0%)	-
		Same as usual	-	99 (46%)	-
		Couldn’t say	-	3 (1%)	-
1 GPs' own estimates
*Statistically significant difference between pre- and post-campaign surveys (two-sample test of proportions; p<0.05)
**Statistically significant difference between pre- and post-campaign surveys (t-test of two means; p<0.05)

## Sheet: Table S3
Table S3. Regional pilot: GP pre- and post-campaign survey results for the control and pilot areas
Survey question			Control area1			Regional pilot area2
			Pre N (%)	Post N (%)	p-value	Pre N (%)	Post N (%)	p-value
Weighted base			107	98	-	93	102	-
Of those who had heard of the campaign (base: post=46). Thinking back to this advertising please can you tell me whether you agree or disagree with each statement? (those agreeing)	The advertising will encourage patients to go to their GP earlier if they thought they had symptoms		-	-	-	-	43 (94%)	-
	The advertising will help to raise awareness of the signs and symptoms of lung cancer		-	-	-	-	40 (87%)	-
	It is important that advertising like this is shown		-	-	-	-	40 (87%)	-
	The advertising will make patients more confident about talking to their GPs about symptoms relating to lung cancer		-	-	-	-	36 (79%)	-
How many patients came to you with a persistent cough they thought might be lung cancer in the last month?		Number reporting ≥1	56 (52%)	42 (43%)	0.175	56 (60%)	67 (67%)	0.429
		Mean number	Mean 1.3	Mean 1.2	0.682	Mean 1.3	Mean 1.8	0.155
Of those reporting ≥1 patient presenting. Would you say that the number of patients coming to you with a persistent cough that they thought might be lung cancer since the beginning of October is more than, less than or the same as you would normally expect in this period?		More than	-	5 (12%)	-	-	34 (51%)	-
		Less than	-	1 (2%)	-	-	0 (0%)	-
		Same as usual	-	35 (83%)	-	-	33 (49%)	-
		Couldn’t say	-	2 (5%)	-	-	0 (0%)	-
How many patients have you referred for further tests for suspected lung cancer in the last month?		Number reporting ≥1	52 (49%)	56 (57%)	0.221	49 (53%)	70 (69%)*	0.023
		Mean number	1	1.4	0.149	1	1.4	0.215
Of those reporting referral of ≥1 patient. Would you say that the number of patients you have referred for further test for suspected lung cancer since the beginning of October is more than, less than or the same as you would normally expect in this period?		More than	-	9 (16%)	-	-	17 (24%)	-
		Less than	-	0 (0%)	-	-	0 (0%)	-
		Same as usual	-	46 (82%)	-	-	51 (73%)	-
		Couldn’t say	-	1 (2%)	-	-	2 (3%)	-
1 England excluding the Central TV area (England excluding East and West Midlands)
2 Central TV area (East and West Midlands)
*Statistically significant difference between pre- and post-campaign surveys (two-sample test of proportions; p<0.05)

## Sheet: Table S4
Table S4. National campaign: number of GP presentations for cough (unadjusted) for the eight weeks of the campaign by age group, data from 486 practices.
Age group	Number of GP presentations		Change	% change	p-value
	(% of all ages)
	2011	2012
0-9	6,389 (18.1%)	9,906 (17.3%)	3517	+55.0%*	<0.001
10-19	2,366 (6.7%)	4,025 (7.0%)	1659	+70.1%*	<0.001
20-29	1,883 (5.3%)	3,317 (5.8%)	1434	+76.2%*	<0.001
30-39	2,447 (6.9%)	4,213 (7.4%)	1766	+72.2%*	<0.001
40-49	3,648 (10.4%)	6,332 (11.1%)	2684	+73.6%*	<0.001
50-59	4,091 (11.6%)	7,478 (13.1%)	3387	+82.8%*	<0.001
60-69	5,632 (16.0%)	9,260 (16.2%)	3628	+64.4%*	<0.001
70-79	5,025 (14.3%)	7,467 (13.1%)	2442	+48.6%*	<0.001
80+	3,742 (10.6%)	5,155 (9.0%)	1413	+37.8%*	<0.001
Total aged 50+	18,490 (52.5%)	29,360 (51.4%)	10870	+58.8%*	<0.001
Total all ages	35,223 (100%)	57,153 (100%)	21930	+62.3%*	<0.001
*Statistically significant difference between 2011 and 2012 (likelihood ratio test of significance p<0.05)

## Sheet: Table S5
Table S5. Regional campaign: number of GP presentations for 35 practices in the pilot area, comparing eight weeks following the campaign launch in 2011 with the same weeks in 2010
Symptoms	Age group	Number of GP presentations1 (% of all ages)		Change	% change	p-value
		2010	2011
Key campaign symptom (cough2)	0-29	1,856 (38.9%)	1,721 (32.4%)	-135	-7.3%*	0.024
	30-49	787 (16.5%)	995 (18.8%)	208	+26.4%*	<0.001
	50-69	1,149 (24.1%)	1,519 (28.6%)	370	+32.2%*	<0.001
	70-84	701 (14.7%)	850 (16.0%)	149	+21.3%*	<0.001
	85+	278 (5.8%)	221 (4.2%)	-57	-20.5%*	0.011
	Total aged 30+	2,915 (61.1%)	3,585 (67.6%)	670	+23.0%*	<0.001
	Total aged 50+	2,128 (44.6%)	2,590 (48.8%)	462	+21.7%*	<0.001
	Total all ages	4,771 (100%)	5,306 (100%)	535	+11.2%*	<0.001
Control symptoms (migraine, headache, depression, depressed)	Total aged 30+ 3	2479	2422	-57	-0.023	0.416
1 The number of working days in the eight week periods were the same in 2010 as in 2011, so adjustment for working days was not necessary
2 Also includes Read codes for suspected lung cancer. However, they constitute less than 1% of the presentations.
3 Data for aged 50+ unavailable
*Statistically significant difference between 2010 and 2011 (likelihood ratio test of significance p<0.05)

## Sheet: Table S6
Table S6. Regional campaign: number of urgent GP referrals for suspected lung cancer for the control and pilot areas, comparing Oct-Dec 2010 with Oct-Dec 2011
Month	Control Area (n=124 PCTs)				Regional Pilot Area (n=27 PCTs)				p-value control vs. pilot
	2010	2011	% change (adjusted1)	p-value	2010	2011	% change (adjusted1)	p-value
October	2341	2490	-2.9%	0.32	640	703	+0.3%	0.959	-
November	2722	2934	+7.8%*	0.005	624	796	+27.6%*	<0.001	-
December	2417	2777	+20.9%*	<0.001	525	820	+64.4%*	<0.001	-
Oct – Dec Total	7480	8201	+7.9%*	<0.001	1789	2319	+27.6%*	<0.001	<0.001**
1 Adjusted for a five day working week excluding bank holidays
*Statistically significant difference between 2010 and 2011 (likelihood ratio test p<0.05)
**Statistically significant difference between the change in the control area compared with the pilot area (interaction term of Poisson regression model: p<0.05)
PCT = Primary care trust

## Sheet: Table S7
Table S7. Regional campaign: number of lung cancers diagnosed for patients first seen during Oct-Dec 2010 and Oct-Dec 2011 for the pilot and control areas
Control Area (n=141 trusts)				Regional Pilot Area (n=32 trusts)
No. diagnosed		% change (adjusted1)	p-value	No. diagnosed		% change (adjusted1)	p-value
Oct-Dec 2010	Oct-Dec 2011			Oct-Dec 2010	Oct-Dec 2011
5226	5473	+3.1%	0.117	1446	1649	+12.3%*	0.001
1 Adjusted for a five day working week excluding bank holidays
*Statistically significant difference between 2011 and 2012 (likelihood ratio test p<0.05)

## Sheet: Table S8
Table S8. Regional campaign: number and proportion of non-small cell lung cancers (NSCLC) and small cell lung cancers (SCLC) diagnosed at each stage, for lung cancer patients first seen during Oct-Dec 2010 and Oct-Dec 2011 for the pilot and control areas
Type of lung cancer	Stage			Control Area (n=141 trusts)				Regional Pilot Area (n=32 trusts)
				Oct-Dec 2010	Oct-Dec 2011	Change in proportion	p-value	Oct-Dec 2010	Oct-Dec 2011	Change in proportion	p-value
NSCLC	I	No. cases		590	661	-	-	146	195	-	-
		% Total known		0.148	0.149	+0.1	0.921	0.141	0.151	+1.0	0.507
		% Total		0.127	0.137	+1.0	0.171	0.116	0.133	+1.7	0.189
	II	No. cases		332	377	-	-	85	123	-	-
		% Total known		0.083	0.085	+0.2	0.795	0.082	0.095	+1.3	0.274
		% Total		0.071	0.078	+0.6	0.236	0.068	0.084	+1.6	0.113
	IIIA	No. cases		539	599	-	-	107	163	-	-
		% Total known		0.135	0.135	0.0	0.959	0.103	0.126	+2.3	0.089
		% Total		0.116	0.124	+0.8	0.249	0.085	0.111	+2.6*	0.024
	IIIB	No. cases		453	489	-	-	132	121	-	-
		% Total known		0.114	0.11	-0.4	0.603	0.127	0.094	-3.4*	0.009
		% Total		0.098	0.101	+0.3	0.57	0.105	0.082	-2.3*	0.043
	IV	No. cases		2068	2312	-	-	566	692	-	-
		% Total known		0.519	0.521	+0.2	0.882	0.546	0.535	-1.2	0.578
		% Total		0.445	0.478	+3.2*	0.002	0.45	0.471	+2.1	0.269
	Unknown - uncertain		No. cases	136	30	-	-	35	9	-	-
			% Grand total	0.029	0.006	-2.3*	<0.001	0.028	0.006	-2.2*	<0.001
	Unknown - not recorded		No. cases	527	373	-	-	187	166	-	-
			% Grand total	0.113	0.077	-3.6*	<0.001	0.149	0.113	-3.6*	0.006
	Total known (stage I-IV)		No. cases	3982	4438	-	-	1036	1294	-	-
			% Grand total	0.857	0.917	+5.9*	<0.001	0.824	0.881	+5.7*	<0.001
	Total unknown		No. cases	663	403	-	-	222	175	-	-
			% Grand total	0.143	0.083	-5.9*	<0.001	0.176	0.119	-5.7*	<0.001
	Grand total			4645	4841	-	-	1258	1469	-	-
SCLC	SCLC - Limited	No. cases		141	174	-	-	43	60	-	-
		% Total known		0.271	0.29	+1.9	0.472	0.259	0.366	+10.7*	0.036
		% Grand total		0.243	0.275	+3.3	0.195	0.229	0.333	+10.5*	0.026
	SCLC - Extensive	No. cases		380	426	-	-	123	104	-	-
		% Total known		0.729	0.71	-1.9	0.472	0.741	0.634	-10.7*	0.036
		% Grand total		0.654	0.674	+2.0	0.461	0.654	0.578	-7.6	0.131
	Unknown - uncertain		No. cases	12	5	-	-	7	6	-	-
			% Grand total	0.021	0.008	-1.3	0.059	0.037	0.033	-0.4	0.839
	Unknown - not recorded		No. cases	48	27	-	-	15	10	-	-
			% Grand total	0.083	0.043	-4.0*	0.004	0.08	0.056	-2.4	0.356
	Total known		No. cases	521	600	-	-	166	164	-	-
			% Grand total	0.897	0.949	+5.3*	<0.001	0.883	0.911	+2.8	0.375
	Total unknown		No. cases	60	32	-	-	22	16	-	-
			% Grand total	0.103	0.051	-5.3*	<0.001	0.117	0.089	-2.8	0.375
	Grand total			581	632	-	-	188	180	-	-
*Statistically significant difference between 2010 and 2011 (two-sample test of proportions; p<0.05)

## Sheet: Table S9
Table S9. Regional campaign: first definitive treatment received for lung cancer patients first seen during Oct-Dec 2010 and Oct-Dec 2011 for the pilot and control areas
First Definitive Treatment1	Control Area (n=141 trusts)				Regional Pilot Area (n=32 trusts)
	No. of cases (% of all cases)		Change in proportion	p-value	No. of cases (% of all cases)		Change in proportion	p-value
	Oct-Dec 2010	Oct-Dec 2011			Oct-Dec 2010	Oct-Dec 2011
Surgery	618 (11.8%)	696 (12.7%)	+0.9	0.16	180 (12.4%)	264 (16.0%)	+3.6*	0.005
Chemotherapy	1213 (23.2%)	1369 (25.0%)	+1.8*	0.029	334 (23.1%)	384 (23.3%)	+0.2	0.901
Radiotherapy	944 (18.1%)	956 (17.5%)	-0.6	0.42	291 (20.1%)	296 (18.0%)	-2.2	0.124
Palliative care/ active monitoring	1,857 (35.5%)	1,912 (34.9%)	-0.6	0.517	526 (36.4%)	577 (35.0%)	-1.4	0.422
Any Treatment2	4565 (87.4%)	4851 (88.6%)	+1.3*	0.041	1319 (91.2%)	1511 (91.6%)	+0.4	0.681
No Treatment3	661 (12.6%)	622 (11.4%)	-1. 3*	0.041	127 (8.8%)	138 (8.4%)	-0.4	0.681
Total	5226 (100%)	5473 (100%)	-	-	1446 (100%)	1649 (100%)	-	-
1) Note that patients are counted more than once if they have multiple treatment types on the same earliest treatment date.
2) Number of patients receiving any treatment (surgery, chemotherapy, radiotherapy, palliative care or active monitoring).
3) Patients with no treatment type recorded in the database. However, some patients may have had treatment that has not been recorded.
*Statistically significant difference between 2010 and 2011 (two-sample test of proportions; p<0.05)

[truncated: 13 more sheets: Table S10, Table S11, Table S12, Table S13, Figure S1, Figure S2, Figure S3, Figure S4, Figure S5, Figure S6, Figure S7, Figure S8, Figure S9]
